# Supplementary material for: Genome-wide microarray analysis of tomato roots showed defined responses to iron deficiency
Source: BMC Genomics. 2012 Mar 20;13:101. doi: 10.1186/1471-2164-13-101 (PMC3368770; doi:10.1186/1471-2164-13-101)
Supplement: Additional file 1 — Functional annotation of 97 differentially expressed transcripts. ProbeID. Fold change. adjusted p-value. reference Tentative Consensus sequence in DFCI Tomato Gene Index (Release 12.0) http://compbio.dfci.harvard.edu/cgi-bin/tgi/gimain.pl?gudb=tomato. description. UniProtID http://www.uniprot.org/. Biological process GO term and E-value are reported for each probe. [file 1471-2164-13-101-S1.XLS]

## Sheet: Sheet 1
Probe_ID	Fold change	TC_ID	p,value,adj	Description	E-value	Accession	GO term
NP000231_1302_40_S	8.22491	NP000231	0.010812	Extensin-like protein Dif54	0	Q43505	GO:0010409 extensin metabolic process
NP796451_1558_36_S	12.0003	NP796451	0.02388	Root-specific metal transporter	0	Q84LR1	GO:0006810 transport
TC191412_2284_38_S	15.2105	TC191412	0.007821	Ferric-chelate reductase	0	Q6EMC0	GO:0055114 oxidation reduction
TC191581_1150_36_S	9.41525	TC191581	0.013438	Iron-regulated transporter 1	0	Q9XFB2	GO:0006829 zinc ion transport
TC191669_1238_40_S	5.53276	TC191669	0.003363	Extensin-like protein Ext1	0	Q8VWM5	GO:0010409 extensin metabolic process
TC191806_907_40_S	6.56138	TC191806	0.023581	BHLH transcriptional regulator	1 e-173	Q5GA67	GO:0045449 regulation of transcription
TC191893_9_37_S	-2.29262	TC191893	0.030275	Superoxide dismutase	1 e-145	Q7YK44	GO:0055114 oxidation reduction
TC191963_1058_37_S	-4.71416	TC191963	0.007821	Ferritin	1 e-134	Q308A9	GO:0006879 cellular iron ion homeostasis
TC192049_1645_40_S	-2.48458	TC192049	0.028749	Sulfate adenylyltransferase	0	Q43183	GO:0000103 sulfate assimilation
TC192292_1560_39_S	14.7946	TC192292	0.000385	Hippocampus abundant transcript 1 protein, putative	1 e-175	B9SG70	GO:0006810 transport
TC192724_853_37_S	3.02095	TC192724	0.014047	SRC2	1 e-59	B6SND5	GO:0008150 biological process
TC192763_241_40_S	2.10818	TC192763	0.030021	Putative uncharacterized protein	3 e-33	C6T3H9	GO:0008150 biological process
TC192838_1967_36_S	2.45037	TC192838	0.041759	Endo-1,4-beta-glucanase, putative	0	B9RLZ9	GO:0005975 carbohydrate metabolic process
TC193192_66_41_X2	-3.85572	TC193192	0.028714	Peroxidase 4	1 e-106	B7UCP4	GO:0006979 response to oxidative stress
TC193319_801_34_X2	-3.35195	TC193319	0.016368	Putative uncharacterized protein	1 e-128	Q40127	GO:0008150 biological process
TC193934_828_38_X2	2.11697	TC193934	0.022734	Methylthioribose kinase, putative	1 e-120	B9RY82	GO:0009086 methionine biosynthetic process
TC194139_2083_38_S	-10.7629	TC194139	0.023009	Ferric-chelate reductase, putative	0	B9RIU2	GO:0055114 oxidation reduction
TC194227_76_41_X2	-2.19771	TC194227	0.0384	Superoxide dismutase	1 e-143	Q7YK44	GO:0055114 oxidation reduction
TC194380_182_36_S	2.03355	TC194380	0.045382	S-adenosylmethionine-dependent methyltransferase, putative	1 e-105	B9SZS6	GO:0006555 methionine metabolic proces
TC194584_1854_37_S	3.61	TC194584	0.011095	Cysteine-type peptidase, putative	6 e-80	B9STX0	GO:0006508 proteolysis
TC194645_664_37_S	12.3377	TC194645	0.014893	DNA binding protein, putative	1 e-33	B9SZX2	GO:0045449 regulation of transcription
TC195032_699_35_S	-2.61897	TC195032	0.029817	CBL-interacting serine/threonine-protein kinase 11	2 e-60	O22932	GO:0006468 protein amino acid phosphorylation
TC195341_998_35_S	-3.32649	TC195341	0.010812	Putative uncharacterized protein	1 e-113	Q40127	GO:0008150 biological process
TC195700_1019_40_S	-2.6703	TC195700	0.013438	Peroxidase	1 e-159	B9VRK9	GO:0006979 response to oxidative stress
TC196465_645_40_X2	3.45815	TC196465	0.009087	Gibberellin 20 oxidase, putative	6 e-58	B9RUX2	GO:0055114 oxidation reduction
TC196753_1279_37_S	6.11351	TC196753	0.028197	D-protein	1 e-128	Q8VWY8	GO:0008150 biological process
TC197095_638_34_X2	4.68809	TC197095	0.023581	NtEIG-E80 protein (elicitor inducible gene product)	3 e-60	Q9FXS6	GO:0008150 biological process
TC197109_626_37_S	2.5562	TC197109	0.023581	Flavonoid 3-hydroxylase, putative	3 e-67	B9T1C6	GO:0009812 flavonoid metabolic process
TC197609_880_35_S	3.54307	TC197609	0.014026	Zinc finger protein, putative	3 e-83	B9T6Q0	GO:0006629 lipid metabolic process
TC198109_708_34_X2	2.00277	TC198109	0.036333	Phosphofructokinase, putative	3 e-81	B9RRX6	GO:0006096 glycolysis
TC198138_1325_39_S	7.05673	TC198138	0.046318	Thioredoxin peroxidase 1	3 e-86	Q7Y240	GO:0045454 cell redox homeostasis
TC198323_947_40_S	2.50707	TC198323	0.031808	Predicted protein	3 e-59	B9MWQ1	GO:0008150 biological process
TC198786_1057_37_S	2.18859	TC198786	0.021595	UDP-glucose:glucosyltransferase	1 e-156	B6EWY6	GO:0009812 flavonoid metabolic process
TC199253_1439_39_S	2.8206	TC199253	0.028714	Zinc finger protein, putative	0	B9SLY6	GO:0008150 biological process
TC199400_1132_37_S	-2.04911	TC199400	0.021827	Peroxidase 2, putative	1 e-110	B9SZA0	GO:0055114 oxidation reduction
TC199972_1164_40_S	2.53151	TC199972	0.021827	Fructose-bisphosphate aldolase	0	Q2PYX3	GO:0006096 glycolysis
TC200857_1001_40_S	2.05196	TC200857	0.042821	Ammonium transporter 1 member 1	0	P58905	GO:0015696 ammonium transport
TC201350_645_36_S	2.09507	TC201350	0.028197	Protein phosphatase-2C	1 e-47	O82469	GO:0006470 protein amino acid dephosphorylation
TC201692_547_40_S	7.28536	TC201692	0.013438	Xyloglucan endotransglucosylase/hydrolase protein 14, putative	2 e-75	B9RKL5	GO:0006073 cellular glucan metabolic process
TC201832_1136_40_S	2.99592	TC201832	0.013438	Gibberellin 20 oxidase, putative	5 e-73	B9RUX2	GO:0055114 oxidation reduction
TC202360_487_40_S	2.14503	TC202360	0.024426	EF-1 alpha-like protein	1 e-51	O49604	GO:0008150 biological process
TC203267_704_38_S	2.76255	TC203267	0.012836	UDP-glucose:flavonoid glucoside 1,6-glucosyltransferase	8 e-51	C5NN14	GO:0009812 flavonoid metabolic process
TC203350_1573_40_S	2.18404	TC203350	0.025854	Vacoular processing enzyme 1	0	B2M1T0	GO:0006508 proteolysis
TC203837_663_35_S	2.05908	TC203837	0.046318	No hits found
TC203853_451_35_S	2.89588	TC203853	0.028197	Heterogeneous nuclear ribonucleoprotein 27C, putative	2 e-98	B9SSS5	GO:0048024 regulation of nuclear mRNA splicing, via spliceosome
TC204225_1412_35_S	3.30809	TC204225	0.038949	Phosphoenolpyruvate carboxylase	0	P27154	GO:0015977 carbon utilization by fixation of carbon dioxide
TC204355_604_36_S	-3.0887	TC204355	0.038407	No hits found
TC204571_463_40_S	-2.61716	TC204571	0.023009	ATBET12, putative	3 e-20	B9STJ3	GO:0008150 biological process
TC204863_245_40_S	8.98177	TC204863	0.012688	Extensin-like protein Ext1	4 e-86	Q8VWM5	GO:0010409 extensin metabolic process
TC205207_890_35_S	-3.08656	TC205207	0.048311	Putative uncharacterized protein	1 e-172	Q40127	GO:0008150 biological process
TC205660_580_35_S	3.76591	TC205660	0.049374	Metal tolerance protein	3 e-62	B9GLJ8	GO:0006812 cation transport
TC205699_961_40_S	7.11567	TC205699	0.019126	Chlorophyll synthase, putative	1 e-146	B9RJ38	GO:0055114 oxidation reduction
TC206149_966_36_S	2.41329	TC206149	0.047747	Aluminum-activated malate transporter 9	1 e-56	Q9LS46	GO:0006810 transport
TC206202_500_40_S	-2.46913	TC206202	0.047747	Thioredoxin II, putative	6 e-48	B9RLX0	GO:0045454 cell redox homeostasis
TC206357_361_38_S	-2.78562	TC206357	0.046318	Catalase isozyme 1	0	P30264	GO:0042744 hydrogen peroxide catabolic process
TC207055_310_37_S	3.04829	TC207055	0.029566	No hits found
TC207200_893_35_S	2.43513	TC207200	0.041759	VIT_00038707001	1 e-102	E0CVH7	GO:0008150 biological process
TC207407_739_37_S	2.35545	TC207407	0.041759	Predicted protein	6 e-49	B9HQW6	GO:0008150 biological process
TC207486_546_40_S	4.80988	TC207486	0.005356	Pollen specific actin-depolymerizing factor 2	3 e-65	Q8H2B6	GO:0030042 actin filament depolymerization
TC207549_14_41_S	3.04618	TC207549	0.016368	Cytochrome C oxidase polypeptide vib, putative	5 e-59	B9RJN9	GO:0055114 oxidation reduction
TC207665_362_36_S	-2.38998	TC207665	0.048311	Putative uncharacterized protein	4 e-10	A9PCS8	GO:0008150 biological process
TC208154_2059_38_S	-3.05675	TC208154	0.041759	Beta-amylase PCT-BMYI	0	Q94EU9	GO:0000272 polysaccharide catabolic process
TC208216_282_40_S	4.71089	TC208216	0.018672	Pit1 protein	1 e-16	Q40539	GO:0006952 defense response
TC208376_922_36_S	17.6672	TC208376	0.003553	Oligopeptide transporter, putative	1 e-170	B9SA63	GO:0006810 transport
TC208712_583_40_S	2.35218	TC208712	0.046318	Germin-like protein	9 e-70	Q5DT23	GO:0008150 biological process
TC208745_692_37_S	4.83998	TC208745	0.016231	Putative uncharacterized protein	8 e-19	A5C0F7	GO:0008150 biological process
TC208767_662_38_S	4.75353	TC208767	0.021595	Cationic peroxidase 1, putative	5 e-63	B9SWU3	GO:0055114 oxidation reduction
TC209134_260_40_S	30.0647	TC209134	0.006699	No hits found
TC209321_482_35_S	6.94031	TC209321	0.010812	VITISV_041870	3 e-51	A5C9V2	GO:0008150 biological process
TC209504_302_40_S	2.77984	TC209504	0.013438	Hydrolase	4 e-55	Q4PSL3	GO:0008150 biological process
TC209988_335_40_S	6.82108	TC209988	0.013438	No hits found
TC211287_216_38_S	7.63168	TC211287	0.010812	No hits found
TC211515_728_35_S	3.66293	TC211515	0.014026	Amino acid binding protein, putative	9 e-33	B9RBU8	GO:0008150 biological process
TC212074_241_40_S	6.44419	TC212074	0.023009	No hits found
TC212095_566_35_S	3.69097	TC212095	0.018499	UDP-glucose:flavonoid glucoside 1,6-glucosyltransferase	4 e-55	C5NN14	GO:0009812 flavonoid metabolic process
TC212258_415_40_S	9.12611	TC212258	0.010812	Extensin-like protein Dif54	2 e-42	Q43505	GO:0010409 extensin metabolic process
TC212487_279_40_S	6.43527	TC212487	0.000385	Extensin-like protein Ext1	1 e-64	Q8VWM5	GO:0010409 extensin metabolic process
TC212933_306_37_S	9.58647	TC212933	0.010812	No hits found
TC212954_1137_35_S	2.0181	TC212954	0.046004	Predicted protein	2 e-61	B9HZ36	GO:0008150 biological process
TC212978_951_34_S	3.61501	TC212978	0.030275	Phosphoenolpyruvate carboxylase	0	Q8S915	GO:0006099 tricarboxylic acid cycle
TC213071_429_40_S	-3.28752	TC213071	0.03215	Peroxidase	3 e-59	Q07446	GO:0055114 oxidation reduction
TC213456_100_34_S	4.96571	TC213456	0.035272	Putative D-protein	1 e-132	Q6K482	GO:0008150 biological process
TC214074_254_40_S	2.22068	TC214074	0.040856	No hits found
TC214133_1133_40_S	5.4189	TC214133	0.024426	Extensin-like protein Dif10	0	Q43504	GO:0010409 extensin metabolic process
TC214599_1004_37_S	6.87329	TC214599	0.041759	Nodulin-like proteinAt2g16660/T24I21.7Putative nodulin protein	1 e-112	Q9SLF1	GO:0008150 biological process
TC214826_1684_35_S	12.3891	TC214826	0.011474	ATP binding protein, putative	0	B9RII2	GO:0006468 protein amino acid phosphorylation
TC214837_697_40_S	4.63638	TC214837	0.014624	Cytokinin oxidase/dehydrogenase	1 e-108	C3VPM8	GO:0009690 cytokinin metabolic process
TC214978_700_36_S	3.7399	TC214978	0.036333	Phosphoenolpyruvate carboxylase	1 e-78	P27154	GO:0015977 carbon utilization by fixation of carbon dioxide
TC215128_252_35_S	3.85839	TC215128	0.028714	No hits found
TC215768_1111_35_X2	-2.02792	TC215768	0.023009	Aquaporin	2 e-96	Q8W506	GO:0006810 transport
TC215874_553_40_S	3.49671	TC215874	0.009087	Sec14 cytosolic factor, putative	3 e-26	B9S6A7	GO:0006810 transport
TC215970_3405_40_S	4.00833	TC215970	0.0323	Protease Do-like 7 (EC 3.4.21.-)	0	Q8RY22	GO:0006508 proteolysis
TC215976_330_38_X2	-3.63511	TC215976	0.004721	Ferritin	1 e-61	Q308A9	GO:0006879 cellular iron ion homeostasis
TC215994_489_36_S	2.07628	TC215994	0.036333	Putative aminotransferase, class V family protein	4 e-74	Q1H8R9	GO:0008150 biological process
TC216529_896_39_S	9.24709	TC216529	0.011344	Peroxidase 7	2 e-86	Q9SY33	GO:0042744 hydrogen peroxide catabolic process
TC216572_542_40_S	-2.60991	TC216572	0.041759	Avr9/Cf-9 rapidly elicited protein 216	4 e-30	Q84QE0	GO:0006468 protein amino acid phosphorylation
TC216882_1121_38_X2	9.28563	TC216882	0.003363	Hippocampus abundant transcript 1 protein, putative	1 e-103	B9SG70	GO:0006810 transport
