# Supplementary material for: Genome-wide microarray analysis of tomato roots showed defined responses to iron deficiency
Source: BMC Genomics. 2012 Mar 20;13:101. doi: 10.1186/1471-2164-13-101 (PMC3368770; doi:10.1186/1471-2164-13-101)
Supplement: Additional file 2 — Primer sequences of Real-time RT-PCR experiment. TC ID, description and sequences of forward and reverse primers are reported. [file 1471-2164-13-101-S2.XLS]

## Sheet: Sheet 1
TC ID	Description	Forward primer	Reverse primer
TC208376	Oligopeptide transporter, putative	5’-CAAGTCCCTCAGTGGTGGTT-3’	5’-CTGCACGTCTTCTTTCCACA-3’
NP796451	Root-specific metal transporter	5’-GCTGATGCTATCGCCTTGTT-3’	5’-ATGCATCATTAATGCCACGA-3’
TC191581	Iron-regulated transporter 1	5’-CCACGGGCGTTAATAACTGT-3’	5’-CACCCATAAAATCAGCAGCA-3’
TC216882	Hippocampus abundant transcript 1 protein, putative	5’-GAGGCACCACGAGAGAGAAC-3’	5’-TGGTCACCAACGTCTCAAAA-3’
TC205660	Metal tolerance protein	5’-AAGTTGCGAGTTCAGCCAGT-3’	5’-CAGCCTGGATAAACACCTGAA-3’
TC194139	Ferric-chelate reductase, putative	5’-AACGAACCACAACAACACGA-3’	5’-AATTATCGCTCCAAGCCAGA-3’
